# Supplementary material for: Modelling key ecological factors influencing the distribution and content of silymarin antioxidant in Silybum marianum L
Source: PLoS One. 2025 Jul 11;20(7):e0322442. doi: 10.1371/journal.pone.0322442 (PMC12250520; doi:10.1371/journal.pone.0322442)
Supplement: S1 File — (XLSX) [file pone.0322442.s001.xlsx]

## Sheet: Sheet1
	x	y	Xutm	Yutm	pH	Sand	Clay	Silt	Carbon	Nitrogen	Silymarin
1	51.7589	29.5598	573515	3.27025e+06	8.017	60.4	7.59999	32	2.5976	0.672	23.8
2	51.7221	29.5253	569972	3.2664e+06	7.617	50.4	5.60014	43.9993	1.34051	0.7	31.6
3	51.8867	29.3233	586092	3.24414e+06	7.914	80.39	5.60006	14.0003	1.67327	0.784	13.8
4	51.9087	29.4822	588093	3.26176e+06	8.16	62.39	7.60026	29.9999	2.19089	0.56	27.8
5	51.9275	29.4409	589953	3.2572e+06	7.424	58.4	11.5999	29.9999	2.41273	0.84	19.8
6	51.9562	29.4188	592762	3.25476e+06	7.87	64.39	9.60013	26.0005	1.98754	0.84	23.8
7	51.6607	29.5887	563984	3.2734e+06	8.061	50.4	9.6	40	1.58084	0.728	29.6
8	51.5859	29.6774	556687	3.28318e+06	8.259	70.39	5.60002	24.0001	3.15219	1.008	27.8
9	51.5634	29.8236	554435	3.29937e+06	7.673	62.4	5.60001	32	2.5976	0.448	23.8
10	51.5818	29.9907	556117	3.3179e+06	7.954	60.4	9.59996	29.9999	1.30354	0.616	19.8
11	51.5505	30.0703	553061	3.32671e+06	7.77	74.39	3.6001	22.0001	2.78246	0.784	27.6
12	51.5278	30.2039	550796	3.3415e+06	7.822	80.4	7.6	12	2.43122	0.672	23.6
13	51.6104	30.0824	558823	3.32807e+06	8.196	74.4	3.60002	22	1.30354	1.008	25.6
14	54.2093	28.9818	812730	3.21021e+06	7.833	72.4	5.6	22	2.13543	0.672	25.8
15	54.2859	28.7931	235066	3.18809e+06	7.827	78.4	3.60001	18	0.60105	0.784	37.8
16	54.5018	28.7438	256036	3.18216e+06	8.094	70.4	9.59997	19.9999	1.83965	0.672	35.6
17	55.0836	28.436	312322	3.147e+06	7.779	60.4	5.6	34	2.13543	0.616	37.6
18	55.2136	28.2887	324812	3.13047e+06	7.542	74.4	1.60001	24	2.30181	0.728	37.6
19	54.4791	28.7229	253768	3.17989e+06	7.768	84.39	5.60016	10.0008	2.76398	0.784	31.6
20	54.4378	28.703	249691	3.17777e+06	7.863	76.4	3.60027	19.9994	2.54214	0.84	29.6
21	53.6747	28.9203	760771	3.2021e+06	7.885	66.39	5.60012	28	1.54386	0.672	29.8
22	53.6598	28.9492	759237	3.20527e+06	7.294	62.4	9.59978	28	2.043	0.84	27.6
23	52.7832	29.8917	672189	3.30812e+06	7.351	72.4	13.6	14	2.22787	0.645	25.8
24	52.7527	29.8706	669275	3.30573e+06	7.177	72.4	13.6	14	2.043	0.737	27.6
25	52.6765	29.2625	662892	3.23823e+06	7.633	56.4	11.5999	31.9999	1.02624	0.658	29.6
26	52.7092	29.2483	666094	3.2367e+06	8.125	60.39	9.60017	30.0001	1.17413	0.672	23.8
27	52.5011	28.8657	646402	3.19403e+06	8.236	70.39	7.5996	22.0038	2.11695	0.728	39.6
28	52.5194	28.8525	648210	3.1926e+06	7.971	54.4	3.60079	41.997	2.96733	0.896	33.6
29	52.4353	28.8011	640069	3.1868e+06	7.846	68.4	5.60001	26	1.11867	0.616	31.6
30	52.4847	28.8453	644830	3.19175e+06	7.95	60.4	5.60001	29.9999	3.05976	0.728	27.6
31	52.6668	28.7571	662736	3.18221e+06	7.983	72.39	7.6	20.0001	1.85813	1.12	35.6
32	53.0494	28.461	700663	3.14998e+06	7.957	68.4	11.5997	20.0003	1.56235	0.784	33.6
33	53.054	28.4578	701123	3.14964e+06	7.532	68.4	5.60177	25.9982	1.95057	0.762	35.8
34	53.0603	28.3334	701972	3.13586e+06	7.731	60.4	9.59999	30	1.43294	0.784	29.6
35	53.1415	28.1898	710218	3.12009e+06	7.823	78.4	3.60001	18	2.24635	1.008	31.6
36	53.438	27.877	740028	3.08596e+06	7.74	86.4	1.60001	12	1.26657	0.616	37.6
37	53.8015	27.925	775702	3.09205e+06	7.723	60.4	7.6	32	1.39597	0.56	35.6
38	54.1289	28.0521	217774	3.10631e+06	7.82	60.4	9.6	30	1.67327	0.896	43.6
39	53.9692	28.0892	791769	3.11065e+06	7.683	60.4	5.6	34	2.78246	0.896	37.6
40	53.9986	28.2566	791769	3.11065e+06	7.835	58.4	9.59998	32	2.3203	0.672	31.8
41	52.6537	29.9628	659569	3.31581e+06	7.291	72.4	13.6	14	2.20938	0.82	25.8
42	52.8305	29.9345	676679	3.31294e+06	7.312	72.4	13.6	14	2.043	0.842	27.8
43	52.789	29.8931	672748	3.30829e+06	7.443	72.4	13.6	14	2.41273	0.715	21.8
44	55.2099	28.2909	324451	3.13072e+06	7.54217	74.39	1.60299	24.0041	2.30165	0.727959	37.6
45	55.0835	28.4362	312313	3.14702e+06	7.779	60.4	5.59999	33.9999	2.13543	0.616001	37.6
46	55.0809	28.4389	312057	3.14732e+06	7.77893	60.4	5.59888	33.9929	2.13546	0.616083	37.5985
47	54.409	28.7591	246802	3.17472e+06	7.87483	77.12	5.51926	17.3574	2.22552	0.779024	32.28
48	53.5747	28.6749	751599	3.17468e+06	7.73443	66.39	7.40398	25.7311	1.86715	0.762743	31.11
49	54.152	28.0353	220004	3.10439e+06	7.81602	60.39	9.44373	29.9906	1.7069	0.889552	43.11
50	54.129	28.0517	217786	3.10626e+06	7.82	60.39	9.59997	30	1.67328	0.895999	43.59
51	53.997	28.256	794048	3.1292e+06	7.83498	58.4	9.59915	31.999	2.32026	0.672045	31.8
52	53.949	28.2004	789483	3.12293e+06	7.79086	60.39	8.29872	31.3847	2.31652	0.742389	34.02
53	53.8252	27.8954	778110	3.08882e+06	7.72605	60.4	7.51931	31.6063	1.45027	0.578781	35.62
54	53.6764	27.7683	763768	3.07441e+06	7.75068	68.4	6.1233	25.4032	1.65976	0.678451	35.4
55	53.1495	28.1643	711054	3.11727e+06	7.81953	77.39	3.84786	18.4382	2.21537	0.994241	31.63
56	53.1388	28.1967	709935	3.12084e+06	7.82264	78.4	3.62593	18.0458	2.24317	1.00668	35.4
57	53.053	28.4399	701056	3.14765e+06	7.7099	68.4	8.09587	23.6188	1.78574	0.772019	31.63
58	53.038	28.4644	699537	3.15034e+06	7.82113	68.4	9.67321	21.958	1.68645	0.777244	31.6
59	52.9703	28.5762	692703	3.16262e+06	7.78603	67.39	8.27085	24.2034	1.80891	0.791581	34.77
60	52.4715	28.8707	643514	3.19455e+06	8.06445	64.4	7.72043	28.0227	2.53236	0.748431	34.26
61	52.4597	28.8715	642358	3.19462e+06	8.03912	63.39	7.65106	28.5266	2.52163	0.74754	33.29
62	51.9569	29.4195	592822	3.25485e+06	7.86981	64.39	9.60053	26.0022	1.98792	0.839964	33.69
63	51.9184	29.4442	589070	3.25755e+06	7.47817	58.4	11.2939	29.8018	2.38016	0.826802	32.99
64	51.7516	29.5615	572809	3.27043e+06	8.00874	60.4	11.2939	32.2396	2.56257	0.673434	23.79
65	51.725	29.5267	570254	3.26656e+06	7.62037	50.4	7.5738	43.8969	1.34741	0.699998	20.33
66	51.6945	29.5284	567301	3.26673e+06	7.72058	52.39	5.621	41.1949	1.55736	0.704722	24
67	51.6675	29.5545	564662	3.26961e+06	7.95061	53.39	6.32208	38.5097	1.72732	0.723955	31.55
68	51.5805	29.8805	556052	3.30569e+06	7.79633	63.39	8.28093	29.8626	2.293	0.578704	30.14
69	51.6661	29.5478	564533	3.26886e+06	7.92092	53.4	6.38506	38.3974	1.73883	0.722355	28.96
70	51.7721	29.5465	574804	3.26879e+06	7.96898	59.33	7.97933	33.21	2.42065	0.679871	24.79
71	51.7555	29.5684	573185	3.2712e+06	8.00487	60.39	7.45482	32.3466	2.54642	0.674507	24.09
72	51.7209	29.5835	569822	3.27285e+06	7.93664	56.4	7.56806	35.7966	2.05788	0.704842	27.03
73	51.7088	29.5948	568639	3.2741e+06	7.96543	55.4	7.66786	36.6777	1.91978	0.71887	27.85
74	51.5867	29.6221	556804	3.27706e+06	8.09066	62.41	8.1256	30.4794	2.44568	0.847811	2782
75	51.885	29.4545	585824	3.25867e+06	7.85048	61.38	9.07853	29.4029	2.21631	0.702759	24.22
76	51.8	29.4881	577548	3.26233e+06	7.85987	59.39	7.63267	33.211	2.03496	0.705885	26.16
77	51.7499	29.5602	572643	3.27029e+06	8.00275	60.4	7.55281	32.4177	2.54648	0.674363	24.11
78	51.7357	29.5391	571279	3.26794e+06	7.74692	53.4	6.33896	40.0677	1.7118	0.695851	29.23
79	51.7192	29.5157	569703	3.26534e+06	7.63857	50.39	5.74235	43.3187	1.3926	0.700442	31.23
80	51.7731	29.4543	574972	3.25856e+06	7.83641	59.4	7.57187	33.026	1.96701	0.718065	26.09
81	51.8763	29.342	585070	3.2462e+06	7.89965	78.39	6.02739	15.8138	1.72772	0.781852	15.07
82	51.9249	29.2929	589836	3.24079e+06	7.88222	74.39	6.6253	18.406	1.80362	0.778781	17.09
83	51.9158	29.4629	588803	3.25962e+06	7.85663	61.4	9.19364	29.6451	2.24877	0.689671	24.4
84	51.925	29.4634	589692	3.25969e+06	7.78982	60.39	9.56164	29.5684	2.26496	0.71799	23.65
85	51.954	29.4369	592524	3.25677e+06	7.73058	62.4	10.1056	27.5763	2.14315	0.822451	22.58
86	51.9092	29.4823	588147	3.26177e+06	8.1599	62.4	7.60047	29.9998	2.1909	0.560046	27.79
87	51.9006	29.483	587307	3.26184e+06	8.14062	62.4	7.68972	29.9682	2.19197	0.569167	27.56
88	51.8916	29.4936	586426	3.263e+06	8.07724	62.39	7.94265	29.9008	2.18937	0.600065	26.89
89	51.876	29.505	584910	3.26426e+06	7.99185	61.4	8.16189	30.0535	2.17304	0.645656	26.07
90	51.8223	29.4863	579714	3.26214e+06	7.88131	60.4	7.98708	31.5909	2.09273	0.70153	25.59
91	51.6676	29.5548	564673	3.26964e+06	7.95061	53.4	8.28093	38.5097	1.72666	0.723955	28.96
92	51.6621	29.5808	564130	3.27252e+06	8.05535	50.39	9.51316	39.8208	1.59694	0.728323	29.52
93	51.6039	29.6032	558474	3.27497e+06	8.03903	57.4	7.97498	34.4141	2.06416	0.782035	28.29
94	51.5913	29.6093	557250	3.27564e+06	8.05539	59.39	7.52445	32.5133	2.23771	0.809489	28.01
95	51.6604	29.6452	563921	3.27965e+06	8.0376	58.4	7.78437	33.592	2.14161	0.78489	27.98
96	51.5763	29.6624	555773	3.28152e+06	8.23411	69.39	5.75729	24.7058	3.06836	0.985748	27.75
97	51.5874	29.7256	556805	3.28852e+06	8.09472	66.39	6.14827	27.0325	2.77922	0.862293	26.94
98	51.5533	29.7524	553498	3.29147e+06	7.92523	64.4	6.21109	29.0623	2.5768	0.70532	25.71
99	51.577	29.7829	555769	3.29487e+06	7.77917	63.39	5.96779	30.7141	2.53452	0.559808	24.57
100	51.569	29.8095	554981	3.29781e+06	7.68715	62.4	5.66085	31.808	2.58261	0.463283	23.88
101	51.5637	29.8298	554458	3.30006e+06	7.67506	62.4	5.61002	31.9693	2.59428	0.450245	23.81
102	51.5602	30.0357	554000	3.32551e+06	7.88987	70.39	5.44752	24.2329	2.11848	0.767082	25.01
103	51.5496	30.0595	552976	3.32551e+06	7.78922	74.4	3.77201	22.1612	2.69909	0.786918	27.35
104	51.5436	30.0793	552383	3.32769e+06	7.78683	74.39	3.72398	22.0685	2.71061	0.787879	27.4
105	51.5414	30.0956	552166	3.3295e+06	7.84039	73.4	4.12883	22.0744	2.48641	0.800549	26.77
106	51.5419	30.1343	552198	3.33379e+06	7.89879	74.39	5.40459	20.0172	2.20691	0.786928	25.37
107	51.5395	30.1649	551948	3.33718e+06	7.8593	77.4	6.75603	15.6247	2.30749	0.720737	24.29
108	51.526	30.1813	550635	3.33899e+06	7.83307	79.39	7.35615	13.1648	2.39243	0.686383	23.8
109	51.5213	30.1931	550183	3.3403e+06	7.82485	80.4	7.53939	12.3091	2.42087	0.675662	23.65
110	51.5136	30.2063	549431	3.34176e+06	7.82448	80.39	7.5487	12.2825	2.42188	0.675181	23.64
111	51.5299	30.231	550987	3.3445e+06	7.83106	79.4	7.42753	13.0358	2.39518	0.683388	23.77
112	51.497	30.262	547804	3.34792e+06	7.84794	77.39	7.1175	15.4775	2.31761	0.70585	24.15
113	53.053	28.4403	701050	3.14769e+06	7.70984	68.39	8.09579	23.6114	1.78692	0.771967	34.77
114	53.1155	28.4318	707191	3.14686e+06	7.73597	67.4	8.33049	24.115	1.75168	0.779611	33.86
115	52.5497	28.8238	651206	3.18945e+06	8.00589	60.39	6.03189	33.0843	2.60312	0.817483	33.44
116	52.5763	28.8151	653816	3.18852e+06	7.99788	62.4	6.48484	30.593	2.43782	0.831317	33.48
117	54.4916	28.7136	254972	3.17884e+06	7.8267	81.39	6.10059	12.3931	2.59	0.769659	32.13
